# Supplementary material for: Genetic Knockouts Indicate That the ABCC2 Protein in the Bollworm Helicoverpa zea Is Not a Major Receptor for the Cry1Ac Insecticidal Protein
Source: Genes (Basel). 2021 Sep 28;12(10):1522. doi: 10.3390/genes12101522 (PMC8535714; doi:10.3390/genes12101522)
Supplement: Supplementary file 1 [file genes-12-01522-s001.zip]

Archive with 1 entries (1 files):
- genes-1385674-supplementary.pdf
